# Supplementary material for: A Comprehensive Study of Light Quality Acclimation in Synechocystis Sp. PCC 6803
Source: Plant Cell Physiol. 2024 May 28;65(8):1285–97. doi: 10.1093/pcp/pcae062 (PMC11369814; doi:10.1093/pcp/pcae062)
Supplement: pcae062_Supp [file pcae062_supp.zip]

Archive with 1 entries (1 files):
- suppl_data/pcp-2024-e-00034-File008.docx
